# Supplementary material for: Evolution of Thyroglobulin Loop Kinetics in EpCAM
Source: Life (Basel). 2021 Sep 3;11(9):915. doi: 10.3390/life11090915 (PMC8467770; doi:10.3390/life11090915)
Supplement: Supplementary file 1 [file life-11-00915-s001.zip]

Archive with 1 entries (1 files):
- life-1362516-supplementary.pdf
